# Supplementary material for: Molecular Diagnostics Based on a Metabolite Risk Score Constructed Using Bilirubin and Oleic Acid in Korean Individuals with Obesity
Source: Biomedicines. 2026 Feb 24;14(3):492. doi: 10.3390/biomedicines14030492 (PMC13024027; doi:10.3390/biomedicines14030492)
Supplement: Supplementary file 1 [file biomedicines-14-00492-s001.zip]

Archive with 1 entries (1 files):
- biomedicines-4139400-supplementary.pdf
